# Supplementary material for: Modulation of Glia Activation by TRPA1 Antagonism in Preclinical Models of Migraine
Source: Int J Mol Sci. 2022 Nov 15;23(22):14085. doi: 10.3390/ijms232214085 (PMC9697613; doi:10.3390/ijms232214085)
Supplement: Supplementary file 1 [file ijms-23-14085-s001.zip]

Archive with 1 entries (1 files):
- ijms-1997431-supplementary.pdf
